# Supplementary material for: Crafting for Health: A Longitudinal Study of Job and Off-Job Crafting Changes during the COVID-19 Pandemic
Source: Occup Health Sci. 2025 Feb 26;9(3):675–710. doi: 10.1007/s41542-025-00222-5 (PMC12484252; doi:10.1007/s41542-025-00222-5)
Supplement: Supplementary file 6 — Supplementary file6 (XLSX 21 KB) [file 41542_2025_222_MOESM6_ESM.xlsx]

## Sheet: Tabelle1
Transparency table for longitudinal dataset 2018 - 2023
Manuscript		MS 1	MS 2	MS 3	MS 4	MS 5	MS 6	MS 7	MS 8	MS 9	MS 10	MS 11	MS 12	MS 13	MS 14	MS 15
Status		In preparation	Published	Published	Published	Published	Published	In preparation	In preparation	In preparation	In preparation (resubmission)	In preparation	Under Review	Published	Published	In preparation
Note		This is the current manuscript under review.	This article focuses on off-job crafting and investigates discriminant validity.	This paper explored cross-sectional associations between pandemic-related demographics with health and well-being.	This paper investigated the association between off-job crafting and burnout comparing pre-pandemic and pandemic onset.	This paper specifically focused on lagged associations between sense of coherence, mental well-being and off-job crafting.	This paper investigated how job and off-job crafting individually relate to various demands and ressources comparing pre-pandemic and pandemic onset.	Using repeated measures latent profile analyses, this paper investigated the development of mental well-being differs amongst subgroups of employees and their relations to job crafting, off-job crafting, and job and home resources over the course of the pandemic. The study focuses n the work and nonwork domainds of em.ployees	The aim of this study was to investigate long-term development in job crafting during the COVID-19 pandemic among employees with and without mental health issues (MHIs = low mental well-being). Furthermore, this study aimed to explore the role of job resources regarding these changes. Hierarchical linear modeling with three-way-interactions (Time*MHI*Job Resources) were applied.	No data usage overlap	No data usage overlap	No data usage overlap	No data usage overlap	No data usage overlap	No data usage overlap	No data usage overlap
Internal ID	Description
Crafting
s21	Job Crafting (JD-R)	IV/DV at T3, T4, T6, T7					IV at T3, T4	IV at T3, T4, T5, T6, T7	DV at T3, T4, T5, T6, T7, T8	Profiles /Moderator at T1		IV at T1	IV/DV at T2
s200	Off-Job Crafting	IV/DV at T3, T4, T6, T7	DV at T1, T2, T3		IV at T3, T4	IV at T4, Mediator at T5, DV at T6	IV at T3, T4	IV at T3, T4, T5, T6, T7		Profiles /Moderator at T1	DV/IV at T2		IV/DV at T2
s100	Work Nonwork Balance Crafting										DV/IV at T2				IV T1, T2, T7	IV at T4
Resources
S10	Role clarity						DV at T3, T4				IV at T1			IV at T1, Mediator at T2, DV at T3
S11	Skills development (B)						DV at T3, T4		IV at T3, T4, T5, T6, T7, T8		IV at T1		IV at T1	IV at T1, Mediator at T2, DV at T3
S13	Support colleagues						DV at T3, T4	IV at T3, T4, T5, T6, T7	IV at T3, T4, T5, T6, T7, T8		IV at T1		IV at T1	IV at T1, Mediator at T2, DV at T3
S14	Supervisor support						DV at T3, T4	IV at T3, T4, T5, T6, T7			IV at T1		IV at T1	IV at T1, Mediator at T2, DV at T3
s201	Home Resources						DV at T3, T4	IV at T3, T4, T5, T6, T7			IV at T1		IV at T1
S9	Scope of Action / Control						DV at T3, T4	IV at T3, T4, T5, T6, T7			IV at T1		IV at T1	IV at T1, Mediator at T2, DV at T3
s205	Self Efficacy												IV at T1
Demands / Stressors
S18	Workload (work pressure / work organization)						DV at T3, T4	IV at T3, T4, T5, T6, T7		IV at T1, DV at T2	IV at T1
S19	Qualitative overload						DV at T3, T4				IV at T1
s208	Home Demands						DV at T3, T4	IV at T3, T4, T5, T6, T7			IV at T1
S28	Work-Home Interaction						DV at T3, T4									DV at T5, CV at T4
S29	Home-Work Interaction						DV at T3, T4									DV at T5, CV at T4
Demographics general
S101	Gender			IV at T4	at T3, T4 (only demographics)			IV at T3, T4, T5, T6, T7	IV at T3, T4, T5, T6, T7, T8	Profile predictor at T1 (per request)	at T1 (only demographics)		IV at T1		at T1, T2, T7 (only demographics)
S102	Year, Age (A)			IV at T4	at T3, T4 (only demographics)			IV at T3, T4, T5, T6, T7	IV at T3, T4, T5, T6, T7, T8	Profile predictor at T1 (per request)	at T1 (only demographics)		IV at T1		at T1, T2, T7 (only demographics)
S103	Education				at T3, T4 (only demographics)			IV at T3, T4, T5, T6, T7	IV at T3, T4, T5, T6, T7, T8	Profile predictor at T1 (per request)	at T1 (only demographics)		IV at T1		at T1, T2, T7 (only demographics)
S105	Number/age of children							IV at T3, T4, T5, T6, T7		Profile predictor at T1 (per request)			IV at T1
S106	Nationality (_,B,)			IV at T4	at T3, T4 (only demographics)										at T1, T2, T7 (only demographics)
S108	Seniority (job/organization)							IV at T3, T4, T5, T6, T7		Profile predictor at T1 (per request)			IV at T1
S109	Percentage of employment (_, A, B, C)									Profile predictor at T1 (per request)	at T1 (only demographics)				at T1, T2, T7 (only demographics)
S113	Function description							IV at T3, T4, T5, T6, T7
S114	Employment									Profile predictor at T1 (per request)
S117	Field of activity (employment sector)										at T1 (only demographics)				at T1, T2, T7 (only demographics)
Demographics Covid-pandemic
S122	Housing situation	Grouping variable at T4		IV at T4
S126	Deterioration working life Corona			IV/DV at T4
S127	Improvement work life Corona			IV/DV at T4
S128	Deterioration of private life Corona			IV/DV at T4
S129	Improvement private life Corona			IV/DV at T4
S130	Change employment Corona	Grouping variable at T4		IV at T4
S131	Change working time Corona			IV at T4
S132	Home office before Corona	Grouping variable at T4		IV at T4
S133	Home office after Corona	Grouping variable at T4		IV at T4
S134	weekly care time Corona			IV at T4
S135	weekly free time Corona			IV at T4
c137	Belonging to risk group Corona	CV from T6
Outcomes
s206	Exhaustion (work related burnout)				CV at T3, DV at T4		DV at T3, T4				DV at T3
S27_01	Satisfaction with private life		IV at T1, T2, T3				DV at T3, T4								DV at T1, T2
s27_02	Satisfaction with work life		IV at T1, T2, T3				DV at T3, T4								DV at T1, T2
	WLB items (Wayne et al. 2021)														DV at T7
S51	Sense of Coherence					IV at T4, Mediator at T5, DV at T6	DV at T3, T4							IV at T1, Mediator at T2, DV at T3
S31	Work Sense of Coherence													IV at T1, Mediator at T2, DV at T3
S32	Work Engagement		IV at T1, T2, T3								DV at T3		DV at T3		DV at T1, T2	DV at T6, CV at T5
S38	Self rated Health	DV at T3, T4, T6, T7		DV at T4			DV at T3, T4
S57	Recovery									IV at T1, DV at T2	DV at T3	DV at T2, CV at T1
s600	Boundary Management (NIWB / WINB)														DV at T1, T2
S91	Mental well-being WEMWEBS			DV at T4		IV at T4, Mediator at T5, DV at T6	DV at T3, T4	DV at T3, T4, T5, T6, T7	IV at T3, T4, T5, T6, T7, T8		DV at T3		DV at T3			DV at T6, CV at T5
